# Supplementary material for: Electrochemical carbon–carbon coupling with enhanced activity and racemate stereoselectivity by microenvironment regulation
Source: Nat Commun. 2023 Oct 30;14:6925. doi: 10.1038/s41467-023-42724-2 (PMC10616095; doi:10.1038/s41467-023-42724-2)
Supplement: Supplementary file 3 — Source Data [file 41467_2023_42724_MOESM3_ESM.xlsx]

## Sheet: Fig. 2a
	Rate of Hydrobenzoin
	mmol h-1 cm-2
CP	0.132
CP-CTAB	0.278

## Sheet: Fig. 2b
	Faradaic Efficiency		Diastereomeric Ratio
	%
	Mesomers	Racemates
CP	34	24.7	0.727
CP-CTAB	22.7	41.45	1.824

## Sheet: Fig. 2c
E	Rate of Hydrobenzoin
V versus Ag/AgCl	mmol h-1 cm-2
−1.2	69.8
−1.3	64.7
−1.4	64.2
−1.5	62.2

## Sheet: Fig. 2d
E	Faradaic Efficiency		Diastereomeric Ratio
V versus Ag/AgCl	%
	Mesomers	Racemates
−1.2	29	40.8	1.406
−1.3	21	43.6	2.076
−1.4	22.7	41.5	1.824
−1.5	23	39.2	1.704

## Sheet: Fig. 2e
Concentration of CTAB	Rate of Hydrobenzoin
μM	mmol h-1 cm-2
0	0.141
5	0.157
10	0.158
25	0.17
50	0.167
100	0.192
500	0.235
1000	0.278

## Sheet: Fig. 2f
Concentration of CTAB	Faradaic Efficiency		Diastereomeric Ratio
μM	%
	Mesomers	Racemates
0	34.5	25.1	0.72754
5	30.8	29.4	0.95455
10	30.8	30.1	0.97727
25	28.4	38.1	1.34155
50	21.5	39.2	1.82326
100	21.5	40.8	1.89767
500	21	40.8	1.94286
1000	22.7	41.5	1.82819

## Sheet: Fig. 3a
Wavenumber	Absorbance
cm-1
	-0.8 V	-0.9 V	-1.0 V	-1.1 V	-1.2 V	-1.3 V	-1.4 V
3000.73	-0.000514714	0.00179	0.00426	0.00663	0.00901	0.01146	0.01369
2998.8	-0.000514714	0.00179	0.00428	0.00659	0.00902	0.01144	0.01369
2996.87	-0.000534714	0.00179	0.0043	0.00662	0.00904	0.01142	0.0137
2994.94	-0.000564714	0.00179	0.00425	0.00661	0.00906	0.01141	0.01373
2992.01	-0.000574714	0.00179	0.00427	0.0066	0.00904	0.01145	0.01375
2990.09	-0.000584714	0.00179	0.00426	0.00658	0.00908	0.01144	0.01379
2988.16	-0.000584714	0.00179	0.00425	0.00659	0.00902	0.01142	0.0138
2986.79	-0.000504714	0.00191	0.00426	0.00656	0.00904	0.01139	0.01389
2984.86	-0.000464714	0.00196	0.0043	0.00652	0.00902	0.01136	0.01386
2982.93	-0.000434714	0.00201	0.00426	0.00646	0.00896	0.01129	0.01379
2981.01	-0.000394714	0.002	0.00417	0.00643	0.00892	0.01123	0.01374
2979.08	-0.000404714	0.00192	0.00412	0.00646	0.00892	0.01122	0.01374
2977.15	-0.000464714	0.00187	0.00414	0.00655	0.00899	0.0113	0.0138
2975.22	-0.000494714	0.00187	0.00424	0.00669	0.0091	0.01142	0.0139
2973.29	-0.000464714	0.00198	0.00437	0.00677	0.00917	0.01148	0.01396
2971.36	-0.000374714	0.00212	0.00446	0.0068	0.00919	0.01148	0.01396
2969.43	-0.000264714	0.0022	0.00448	0.00685	0.00923	0.0115	0.01398
2967.51	-0.000204714	0.00222	0.00452	0.00689	0.00928	0.01153	0.014
2965.58	-0.000124714	0.00226	0.00458	0.00693	0.00931	0.01155	0.01401
2963.65	-6.47142e-05	0.00233	0.00463	0.00698	0.00934	0.0116	0.01405
2961.72	-1.47142e-05	0.00238	0.0047	0.0071	0.00942	0.01167	0.01412
2959.79	3.52858e-05	0.00246	0.00481	0.00722	0.00953	0.01174	0.01419
2957.86	0.000135286	0.00257	0.00492	0.00733	0.00964	0.01181	0.01426
2955.94	0.000225286	0.0027	0.00503	0.00741	0.00971	0.01186	0.01428
2954.01	0.000305286	0.00281	0.00512	0.00742	0.00972	0.01187	0.01429
2952.08	0.000345286	0.00287	0.00514	0.0074	0.00968	0.01184	0.01429
2950.15	0.000335286	0.00288	0.00512	0.00737	0.00964	0.0118	0.01426
2948.22	0.000305286	0.00285	0.00509	0.00736	0.00961	0.01176	0.01422
2946.29	0.000295286	0.00282	0.00507	0.00732	0.00957	0.01172	0.01417
2944.36	0.000285286	0.0028	0.00504	0.00726	0.00951	0.01166	0.01411
2942.44	0.000285286	0.00275	0.00496	0.00722	0.00947	0.01161	0.01405
2940.51	0.000265286	0.0027	0.00492	0.00723	0.00945	0.01159	0.01402
2938.58	0.000225286	0.00267	0.00494	0.00727	0.00946	0.01158	0.01402
2936.65	0.000215286	0.0027	0.00498	0.00732	0.00948	0.01159	0.01403
2934.72	0.000215286	0.00272	0.00502	0.00739	0.00954	0.01162	0.01405
2932.79	0.000225286	0.00276	0.0051	0.0075	0.00965	0.0117	0.01411
2930.86	0.000245286	0.00283	0.00524	0.00769	0.00983	0.01184	0.01423
2928.94	0.000295286	0.00296	0.00545	0.00792	0.01002	0.012	0.01439
2927.01	0.000395286	0.00316	0.00567	0.00814	0.01021	0.01216	0.01454
2925.08	0.000535286	0.00338	0.00588	0.00834	0.01038	0.01231	0.01467
2923.15	0.000705286	0.00361	0.0061	0.00846	0.01051	0.01241	0.01476
2921.22	0.000865286	0.00381	0.00624	0.00849	0.01054	0.01243	0.01478
2919.29	0.00101	0.00394	0.00626	0.00841	0.01048	0.01237	0.01473
2917.37	0.00108	0.00396	0.00617	0.00826	0.01034	0.01226	0.01462
2915.44	0.00106	0.00387	0.00599	0.00802	0.01011	0.01206	0.01444
2913.51	0.000955286	0.00369	0.00573	0.00773	0.00982	0.01182	0.01422
2911.58	0.000795286	0.00342	0.00542	0.00745	0.00954	0.01158	0.014
2909.65	0.000575286	0.00312	0.0051	0.00719	0.00931	0.01138	0.01381
2907.72	0.000315286	0.0028	0.00483	0.00702	0.00915	0.01126	0.01368
2905.79	6.52858e-05	0.00254	0.00464	0.00691	0.00906	0.01119	0.01362
2903.87	-0.000134714	0.00236	0.00453	0.00687	0.00901	0.01117	0.01362
2901.94	-0.000254714	0.00224	0.00447	0.00687	0.00901	0.01118	0.01365
2900.01	-0.000324714	0.00219	0.00446	0.00688	0.00905	0.01121	0.0137
2898.08	-0.000354714	0.00217	0.00447	0.00691	0.00908	0.01126	0.01374
2896.15	-0.000364714	0.00218	0.00449	0.00692	0.00909	0.0113	0.01378
2894.22	-0.000334714	0.00221	0.0045	0.00693	0.00908	0.01132	0.01381
2892.3	-0.000274714	0.00222	0.00449	0.00692	0.00909	0.01133	0.01383
2890.37	-0.000234714	0.00221	0.00448	0.00695	0.00911	0.01136	0.01384
2888.44	-0.000209601	0.00219	0.00449	0.00695	0.0091	0.01136	0.01384
2886.51	-0.000208826	0.00219	0.00448	0.00691	0.00907	0.01133	0.01382
2884.58	-0.000218051	0.00218	0.00443	0.00688	0.00903	0.0113	0.01379
2882.65	-0.000237275	0.00215	0.00438	0.00685	0.00902	0.01128	0.01378
2880.72	-0.0002665	0.0021	0.00434	0.00684	0.00901	0.01128	0.01377
2878.8	-0.000295725	0.00206	0.00432	0.00683	0.00901	0.01128	0.01377
2876.87	-0.00030495	0.00205	0.00431	0.00684	0.00901	0.01128	0.01379
2874.94	-0.000304174	0.00204	0.00432	0.00686	0.00902	0.01128	0.0138
2873.01	-0.000313399	0.00204	0.00433	0.00688	0.00904	0.01129	0.01381
2871.08	-0.000319523	0.00204	0.00437	0.00695	0.0091	0.01133	0.01384
2869.15	-0.000318748	0.00207	0.00442	0.00705	0.0092	0.01141	0.0139
2867.22	-0.000297972	0.00212	0.0045	0.00713	0.00927	0.01148	0.01396
2865.3	-0.000250298	0.0022	0.00457	0.00714	0.00928	0.0115	0.01397
2863.37	-0.000169523	0.00228	0.00459	0.00712	0.00926	0.01147	0.01396
2861.44	-0.000108748	0.00229	0.00457	0.00714	0.00928	0.01146	0.01396
2859.51	-8.79722e-05	0.00228	0.00458	0.00718	0.00933	0.01149	0.01399
2857.58	-9.71972e-05	0.00228	0.00464	0.00728	0.00942	0.01155	0.01405
2855.65	-9.64222e-05	0.00234	0.00473	0.00742	0.00954	0.01165	0.01413
2853.73	-6.56462e-05	0.00244	0.00488	0.0076	0.00967	0.01177	0.01422
2851.8	-4.8712e-06	0.00257	0.00505	0.00774	0.00981	0.0119	0.01432
2849.87	8.59038e-05	0.00274	0.00521	0.00784	0.00991	0.01199	0.01439
2847.94	0.000196679	0.00288	0.00533	0.00788	0.00993	0.01201	0.01441
2846.01	0.000307455	0.00298	0.00535	0.0078	0.00987	0.01194	0.01437
2844.08	0.00037823	0.003	0.00525	0.00764	0.00971	0.01181	0.01427
2842.15	0.000399005	0.00293	0.00506	0.00742	0.00951	0.01164	0.01411
2840.23	0.000319781	0.00276	0.00483	0.00718	0.00929	0.01146	0.01395
2838.3	0.000160556	0.00252	0.00459	0.00698	0.0091	0.01131	0.0138
2836.37	-1.55682e-05	0.00228	0.00437	0.00686	0.00898	0.01122	0.01371
2834.44	-0.000204793	0.00206	0.00424	0.00682	0.00894	0.01119	0.01369
2832.51	-0.000354017	0.00194	0.00418	0.00682	0.00894	0.01119	0.01369
2830.58	-0.000443242	0.00187	0.00415	0.0068	0.00892	0.01118	0.01368
2828.66	-0.000472467	0.00185	0.0041	0.00677	0.0089	0.01116	0.01367
2826.73	-0.000491692	0.00182	0.00407	0.00675	0.0089	0.01115	0.01366
2824.8	-0.000520916	0.00178	0.00406	0.00674	0.0089	0.01116	0.01367
2822.87	-0.000540141	0.00177	0.00406	0.00674	0.0089	0.01116	0.01368
2820.94	-0.000539366	0.00176	0.00407	0.00674	0.0089	0.01116	0.01369
2819.01	-0.000538591	0.00176	0.00408	0.00675	0.0089	0.01116	0.01369
2817.08	-0.000517815	0.00177	0.00408	0.00677	0.0089	0.01116	0.01369
2815.16	-0.00051704	0.00179	0.00407	0.00676	0.00889	0.01116	0.01367
2813.23	-0.000506265	0.00179	0.00405	0.00675	0.00888	0.01115	0.01365
2811.3	-0.00050549	0.00179	0.00405	0.00675	0.00887	0.01116	0.01365
2809.37	-0.000514714	0.00179	0.00405	0.00675	0.00888	0.01116	0.01365
2807.44	-0.000514714	0.00176	0.00405	0.00677	0.0089	0.01116	0.01366
2805.51	-0.000514714	0.00177	0.00407	0.00677	0.0089	0.01116	0.01369
2803.59	-0.000514714	0.00179	0.00407	0.00677	0.0089	0.01115	0.01369
2800.66	-0.000514714	0.00179	0.00407	0.00677	0.00888	0.01111	0.01369

## Sheet: Fig. 3b
E	Population of CH\-(2) peak
V versus Ag/AgCl	%
	CH\-(2) peak adjacent to tail (2916 cm\+(-1))	CH\-(2) peak adjacent to head (2921 cm\+(-1))
-1.4	8.31	91.69
-1.3	9.24	90.76
-1.2	12.22	87.78
-1.1	14.21	85.79
-1	39.43	60.56
-0.9	74.5	25.5
-0.8	78.17	21.83

## Sheet: Fig. 3c
E	Rct
V versus Ag/AgCl	Ω
	CP	CP-CTAB
-0.8	534.7	606.8
-0.9	500.7	587.7
-1	426.3	366.6
-1.1	355.2	113
-1.2	159.5	10.77
-1.3	8.15	1.1
-1.4	3.13	0.54
-1.5	4.218	0.69

## Sheet: Fig. 4b
	Rate of Hydrobenzoin
	mmol h-1 cm-2
CP	0.132
CP-HDBAB	0.142
CP-EHDAB	0.187
CP-CTAB	0.278

[truncated: 8 more sheets: Fig. 4d, Fig. 4f, Fig. 4g, Fig. 4i, Fig. 5c, Fig. 6b, Fig. 6c, Fig. 6d]
